# Supplementary material for: The Diversity of the Linguofacial Trunk
Source: Medicina (Kaunas). 2024 Feb 8;60(2):291. doi: 10.3390/medicina60020291 (PMC10890473; doi:10.3390/medicina60020291)
Supplement: Supplementary file 1 [file medicina-60-00291-s001.zip]

Archive with 1 entries (1 files):
- medicina-2839466-SI.mp4
